# Supplementary material for: A comprehensive analysis of selected medicines collected from private drug outlets of Dhaka city, Bangladesh in a simple random survey
Source: Sci Rep. 2022 Jan 7;12:234. doi: 10.1038/s41598-021-04309-1 (PMC8741935; doi:10.1038/s41598-021-04309-1)
Supplement: Supplementary file 1 — Supplementary Information. [file 41598_2021_4309_MOESM1_ESM.xlsx]

## Sheet: Monograph Adjustments- ESM
	A comprehensive analysis of selected medicines collected from private drug outlets of Dhaka city, Bangladesh, in a simple random survey
	Mohammad Sofiqur Rahman*, Naoko Yoshida, Hirohito Tsuboi, James Regun Karmoker, Nadia Kabir, Simon Schaefermann, Yoshio Akimoto, Mohiuddin Ahmed Bhuiyan, Md. Selim Reza & Kazuko Kimura
	Modification made to the pharmacopoeia monograph
	Esomeprazole Magnesium- United States Pharmacopoeia
	Assay Procedure
	aBuffer: Prepare a pH 7.3 phosphate buffer by mixing 10.5 mL of 1.0 M monobasic sodium phosphate buffer and 60 mL of 0.5 M dibasic sodium phosphate buffer and diluting with water to 1000 mL.
	Changes: pH 7.4
	bMobile phase: Mix 350 mL of acetonitrile and 500 mL of the Buffer. Dilute with water to 1000 mL.
	Changes: We mixed 400 mL of acetonitrile and 600 mL of the buffer.
	cStandard solution: Transfer 10 mg of USP Omeprazole RS to a 250-mL volumetric flask, and dissolve in about 10 mL of alcohol. Add 40 mL of Diluent and dilute with water to volume. This solution contains 0.04 mg/ mL of USP Omeprazole RS.
	Changes: We transferred 5mg USP Omeprazole RS to a 50-mL volumetric flask and dissolved in about 40 mL of mobile phase. This solution contained 0.1 mg/ mL of USP Omeprazole RS.
	dColumn: 4.6 mm × 15 cm; 5-µm packing L1
	Changes: DAICEL CHIRALPAK AGP (4.00 mm × 10cm; 5μm packing L41)
	eFlow rate: 1 mL/min
	Changes: 0.5 mL/min
	fInjection size: 20 µL
	Changes: 10 µL

## Sheet: Monograph Adjustments- CFX
	A comprehensive analysis of selected medicines collected from private drug outlets of Dhaka city, Bangladesh, in a simple random survey
	Mohammad Sofiqur Rahman*, Naoko Yoshida, Hirohito Tsuboi, James Regun Karmoker, Nadia Kabir, Simon Schaefermann, Yoshio Akimoto, Mohiuddin Ahmed Bhuiyan, Md. Selim Reza & Kazuko Kimura
	Modification made to the pharmacopoeia monograph
	Cefixime- United States Pharmacopoeia
	Assay Procedure
	aSolution A: 25 mL of 0.4 M tetra-butyl ammonium hydroxide diluted with water to 1000 mL and adjusted with 1.5 M phosphoric acid to a pH of 6.5.
	Changes: Total 20 mL of 0.5 M tetra-butyl ammonium hydroxide diluted with water to 1000 mL and adjusted with 1.5 M phosphoric acid to a pH of 7.5.
	bColumn: 4.6-mm × 12.5-cm; 4-µm packing L1
	Changes: Column: 4.6 mm × 15 cm; 5 µm packing L1

## Sheet: Analytical Condition
	A comprehensive analysis of selected medicines collected from private drug outlets of Dhaka city, Bangladesh, in a simple random survey
	Mohammad Sofiqur Rahman*, Naoko Yoshida, Hirohito Tsuboi, James Regun Karmoker, Nadia Kabir, Simon Schaefermann, Yoshio Akimoto, Mohiuddin Ahmed Bhuiyan, Md. Selim Reza & Kazuko Kimura
	Supplemental Table. Chromatography and dissolution conditions for chemical analysis of the collected samples
	Generic	Internal standard	Pharmacopoeia	Solvent/Diluent	Chromatographic conditions						Dissolution conditions
					Mobile Phase (v/v)	Column	Flow rate	UV Wavelength	Oven temperature	Injection volume	Medium	Temperature	Apparatus	RPM-time
	Esomeprazole	Lansoprazole	BP 2019, USP 41	pH 6.8 ± 0.05 phosphate buffer; for assay-mobile phase	pH 6.8 ± 0.05 sodium phosphate buffer and Acetonitrile (60:40 ratio)	For quantification: 150 x 4.60 mm column (phenomenex Gemini-NX 5µmC18 110A P/N 00F-4454-E0); For chiral separation: 4.00mm×10cm;5μm packing L41 (Daicel Chiralpak AGP)	BP-0.5mL/min; USP-1.0 mL/min	302 and 280 nm	30 ℃	BP-10 μL; USP-20 μL	Acid stage: BP- 0.05M potassium phosphate buffer solution pH 4.5: solution A = 1:4, v/v; USP-0.1N HCl; Buffer Stage: BP-0.05M potassium and sodium phosphate buffer solution pH 7.6: solution A = 1:4, v/v; USP- 0.086 M dibasic phosphate buffer with 6.8 pH	37.0 ± 0.5 ℃	BP- Paddle (Apparatus 2); USP- Basket (Apparatus 1)	Acid Stage: BP-100 rpm, 45 minutes; USP- 100 rpm, 120 minutes; Buffer stage: BP-100 rpm, 45 minutes; USP: 100 rpm, 30 minutes
	Cefixime	Metronidazole	BP 2019, USP 41	pH 7.5 ± 0.05 sodium phosphate buffer; for assay-mobile phase	Tetra-butyl ammonium hydroxide solution in water with adjuste to a pH of 7.5± 0.05 (solution A) and Acetonitrile (3:1 ratio)	4.6 mm×15 mm column (Shim pack CLC-ODS )	1.0 mL/min	254 and 288 nm	40 ℃	10 μL	Potassium hosphate buffer pH 7.5 ± 0.05	37.0 ± 0.5 ℃	Rotating Basket (Apparatus 1)	100 rpm-45 minutes
	Amoxicillin/Clavulanic acid	Cefadroxil	BP 2019, USP 41	Distil water; for assay-mobile phase	pH 4.4 Sodium phosphate buffer: methanol = 95: 5	CLC-ODS 4.6 mm×25 cm column	1.0 mL/min	220 nm	25 ℃	20 μL	Distil water	37.0± 0.5 ℃	Paddle (Apparatus 2)	75 rpm-BP 45 and USP 30 minutes
